# Supplementary material for: Injection continuous liquid interface production of 3D objects
Source: Sci Adv. 2022 Sep 28;8(39):eabq3917. doi: 10.1126/sciadv.abq3917 (PMC9519045; doi:10.1126/sciadv.abq3917)
Supplement: Supplementary file 2 — Movies S1 to S3 [file sciadv.abq3917_movies_s1_to_s3.zip]

Archive with 3 entries (3 files):
- sciadv.abq3917_movie_s1.mp4
- sciadv.abq3917_movie_s2.mp4
- sciadv.abq3917_movie_s3.mp4
